# Supplementary material for: Rapid lightsheet fluorescence imaging of whole Drosophila brains at nanoscale resolution by potassium acrylate-based expansion microscopy
Source: Nat Commun. 2024 Dec 30;15:10911. doi: 10.1038/s41467-024-55305-8 (PMC11685761; doi:10.1038/s41467-024-55305-8)
Supplement: Supplementary file 10 — Source data file [file 41467_2024_55305_MOESM10_ESM.xlsx]

## Sheet: Fig9
	Fig. 9	pre/post for HCT spheroid
		before - x	before - y	after - x	after - y	ratio - x	ratio - y
	no2	101.08	107.42	2127.63	2294.23	21.049	21.3576
	no3	120.24	157.62	2617.24	2912.64	21.7668	18.4789
	no4	111.3	111.45	2193.42	2084.48	19.7073	18.7033
	no6	113.07	134.07	2191.27	3419.04	19.3798	25.5019
	no7	134.52	121.54	3190.5	2578.23	23.7177	21.213
	avg	116.042	126.42	2464.01	2657.72	21.1241	21.0509
	sd	12.3919	20.2539	450.562	527.172	1.74609	2.83101
	no8	105.12	101.47	4274.21	4602.67	40.6603	45.3599
	no10	91.93	90.91	3258.7	3915.78	35.4476	43.0731
	no11	122.54	108.04	4581.34	3666.18	37.3865	33.9335
	no12	120.87	104.28	5182.26	4539.04	42.8747	43.5274
	avg	110.115	101.175	4324.13	4180.92	39.0923	41.4735
	sd	14.4418	7.3536	804.193	462.378	3.31453	5.12291

## Sheet: Sup Fig 1
	Supplementary Fig 1 _cell size pre/post measurment
		x	y	x/y
	cell1	6.98	6.87	1.01601
	cell2	6.74	6.77	0.995569
	cell3	6.87	6.54	1.05046
	cell4	7.08	7.48	0.946524
	cell5	7.28	7.45	0.977181
	cell6	7.36	7.57	0.972259
	cell7	6.92	7.2	0.961111
	cell8	7.08	7.06	1.00283
	cell9	7.37	6.93	1.06349

## Sheet: Sup Fig 5 
	Supplementary Fig 5			pre- and post-PKA-ExM on Drosophila brain for 7 trials
	SAMPLE	X (pre-PKA-ExM) (um)	Y (pre-PKA-ExM) (um)	X (post-PKA-ExM) (um)	Y (post-PKA-ExM) (um)	X-SCALE FACTOR	Y-SCALE FACTOR	X/Y RATIO
	1	643	300	8575	4063	13.3	13.5	0.98
	2	612	296	8194	4237	13.4	14.3	0.93
	3	648	303	9326	3908	14.4	12.8	1.11
	4	644	319	9978	5137	15.5	16	0.96
	5	599	292	9288	5098	15.5	17.4	0.89
	6	642	274	8726	4876	13.6	17.8	0.76
	7	635	308	8581	4905	13.5	15.8	0.85
	Average	631.857	298.857	8952.57	4603.43	14.1714	15.3714	0.925714
	σ (STD)	18.7921	14.0289	607.022	517.122	0.9759	1.9085	0.109978

## Sheet: deposited data
	BioStudies	Accession S-BIAD1488
		DOI 10.6019/S-BIAD1488
		File name	sample (fly brain)	imaging modality	expansion ratio	pixel size	binning
			labeling			XxYxZ (um)	XxYxZ (um)
		Fig1_insitu_KA_ExM_DAPI_405_z3um_bin881	TH-GAL4, 20XUAS-6XGFP/+, DAPI staining	∆BLX	8x	0.325×0.325×3	2.6x2.6x3
		Fig1_insitu_KA_ExM_THgal4_488_z3um_bin881	TH-GAL4, 20XUAS-6XGFP/+, DAPI staining	∆BLX	8x	0.325×0.325×3	2.6x2.6x3
		Fig1_reKA_ExM_DAPI_405_z3um_bin884	TH-GAL4, 20XUAS-6XGFP/+, DAPI staining	∆BLX	13x	0.325×0.325×3	2.6x2.6x12
		Fig1_reKA_ExM_THGal4_488_z3um_bin884	TH-GAL4, 20XUAS-6XGFP/+, DAPI staining	∆BLX	13x	0.325×0.325×3	2.6x2.6x12
		Fig2_rePKA_ExM_THGal4_488_zoomed_111	TH-GAL4, 20XUAS-6XGFP/+, DAPI staining	∆BLX	13x	0.325×0.325×3	NA
		Fig3_PKA_ExM_DAPI_405_z3um_bin881	TH-GAL4, 20XUAS-6XGFP/+, DAPI staining	∆BLX	10x	0.325×0.325×3	2.6x2.6x3
		Fig3_PKA_ExM_THgal4_488_z3um_bin881	TH-GAL4, 20XUAS-6XGFP/+, DAPI staining	∆BLX	10x	0.325×0.325×3	2.6x2.6x3
		Fig3_ PKA_ExM_THgal4_488_z1um_111_deconv	TH-GAL4, 20XUAS-6XGFP/+, DAPI staining	∆BLX	10x	0.325×0.325×1	NA
		Fig3_ PKA_ExM_THgal4_488_z1um_111_deconv_zoomed	TH-GAL4, 20XUAS-6XGFP/+, DAPI staining	∆BLX	10x	0.325×0.325×1	NA
		Fig4_flybrain_DAPI_1x_epi	DAPI staining	epi fluorescence	1x	0.645x0.645(2D)	NA
		Fig4 _flybrain_DAPI_afterDB_epi	DAPI staining	epi fluorescence	4x	1.61x1.61(2D)	NA
		Fig4 _flybrain_DAPI_PKA_ExM_z5um_bin881	DAPI staining	∆BLX	12x	0.325×0.325×5	2.6x2.6x5
		Fig4 _flybrain_DAPI_rePKA_ExM_z5um_bin881	DAPI staining	∆BLX	32x	0.325×0.325×5	2.6x2.6x5
		Fig4 _flybrain_DAPI_PKA_ExM_z5um_111	DAPI staining	∆BLX	12x	0.325×0.325×5	2.6x2.6x5
		Fig4 _flybrain_DAPI_PKA_ExM_z5um_111_crop	DAPI staining	∆BLX	12x	0.325×0.325×5	NA
		Fig4 _flybrain_DAPI_rePKA_ExM_z5um_111_crop	DAPI staining	∆BLX	32x	0.325×0.325×5	NA
		Fig5_opticallobe_rePKA_ExM_Tm5a_z3um_bin881	CD4-tdGFP	∆BLX	> 40	0.325×0.325×3	2.6x2.6x3
		Fig7_opticallobe_KA_ExM_ DAPI_ z1um_bin222	mCD8-GFP, GMR-mRFP, DAPI staining	∆BLX	10x	0.104x0.104x1	0.208x0.208x2
		Fig7_opticallobe_KA_ExM_ GFP_L3_ z1um_bin222	mCD8-GFP, GMR-mRFP, DAPI staining	∆BLX	10x	0.104x0.104x1	0.208x0.208x2
		Fig7_opticallobe_KA_ExM_ RFP_photoreceptor_z1um_bin222	mCD8-GFP, GMR-mRFP, DAPI staining	∆BLX	10x	0.104x0.104x1	0.208x0.208x2
		Fig8_flybrain_PKA_ExM_ TH_488_z3um_111	UAS-mCherry.mito.OMM/+; TH-GAL4, 20XUAS-6XGFP/+	∆BLX	13x	0.325×0.325×3	NA
		Fig8_flybrain_PKA_ExM_ mito_560_z3um_111	UAS-mCherry.mito.OMM/+; TH-GAL4, 20XUAS-6XGFP/+	∆BLX	13x	0.325×0.325×3	NA
		Fig8_flybrain_rePKA_ExM_ nc82_532_z3um_bin881	BrpNc82-Cy3, immunostaining	∆BLX	40x	0.325×0.325×3	2.6x2.6x3
		Fig8_flybrain_rePKA_ExM_ nc82_532_z3um_111	BrpNc82-Cy3, immunostaining	∆BLX	40x	0.325×0.325×3	NA
		Fig9_spheroid_1x_DAPI_confocal	DAPI staining	confocal	1x	0.2x0.2x10	NA
		Fig9_spheroid_rePKA_DAPI_bin883	DAPI staining	∆BLX	40x	0.325x0.325x2.6	2.6x2.6x7.8
		Fig9_spheroid_rePKA_DAPI_111_zoomed	DAPI staining	∆BLX	40x	0.325x0.325x0.8	NA
		∆BLX:axicon-based Bessel lightsheet microscope
		Due to the data size, the binning data provided
		full data set requested at chen10@gate.sinica.edu.tw
